# Supplementary material for: CircCDC42-encoded CDC42-165aa regulates macrophage pyroptosis in Klebsiella pneumoniae infection through Pyrin inflammasome activation
Source: Nat Commun. 2024 Jul 8;15:5730. doi: 10.1038/s41467-024-50154-x (PMC11231140; doi:10.1038/s41467-024-50154-x)
Supplement: Supplementary file 4 — Source Data [file 41467_2024_50154_MOESM4_ESM.xlsx]

## Sheet: Figure1
1-b
	C					KP
GAPDH	13.9606	13.83	13.6509	14.1318	14.351	13.6165	13.3886	13.4823	13.7433	14.6778
mmu_circ_0004602	28.4711	28.2322	28.9261	28.7323	29.2094	27.5093	27.5052	27.4912	27.623	28.8317	P value C vs KP
Relative RNA expression	1.16376	1.25448	0.685007	1.09346	0.914473	1.78577	1.52925	1.64772	1.80213	1.49022	0.0075
	C					KP
GAPDH	14.1318	14.1737	13.9394	14.351	13.4562	13.7433	14.6778	13.764	13.3886	13.4823
mmu_circ_0007693	32.7781	32.6757	32.6232	32.7985	32.3967	31.8219	32.166	31.9352	31.3513	31.0654	P value C vs KP
Relative RNA expression	0.998449	1.10346	0.972793	1.1459	0.814238	1.47982	2.22808	1.38778	1.60358	2.08626	0.0019
	C					KP
GAPDH	12.7898	12.8336	12.7936	13.9606	13.83	13.2387	12.9981	13.0705	13.7433	14.6778
mmu_circ_0011319	25.3408	24.9056	25.4199	26.0312	26.3837	23.9218	24.2169	24.4965	24.7887	25.7493	P value C vs KP
Relative RNA expression	0.884972	1.25211	0.90246	1.23468	0.883312	3.23015	2.22832	1.93031	2.51295	2.46785	<0.0001
1-f	circCDC42			CDC42 mRNA
GAPDH	12.3522	11.5393	13.8447	12.3522	11.5393	13.8447
0h	28.3073	27.4268	27.6743	19.3534	18.9842	19.3115
2h	27.4458	27.8369	27.7478	19.6304	19.83	19.9326
4h	28.1883	27.8369	28.0478	20.7458	20.8758	20.4488
8h	28.0088	28.4373	28.1268	21.042	21.4735	20.9505
12h	28.6341	28.5054	28.9222	21.9263	22.5458	21.9249
24h	28.83	28.9055	28.6222	22.1263	22.1875	22.4789
Relative expression ratio							P value
0h	1	1	1	1	1	1	circRNA vs mRNA
2h	1.14114	0.946423	1.00668	0.745488	0.64916	0.604595	0.00678796
4h	0.741802	0.902231	0.817678	0.344095	0.314444	0.422755	0.00123617
8h	0.840111	0.624239	0.77414	0.280232	0.20779	0.298586	0.00225035
12h	0.546177	0.59544	0.446045	0.15182	0.128815	0.151959	0.000991761
24h	0.475475	0.451259	0.549145	0.132167	0.126735	0.103542	0.000269056
1-g	CircCdc42					CDC42 mRNA					P value R+
GAPDH	12.987	13.1886	13.1127	13.1359	13.0149	12.987	13.1886	13.1127	13.1359	13.0149
R-	28.1445	28.8157	28.6233	28.3229	28.494	17.9276	18.7725	18.1612	18.0941	18.9203
R+	28.816	28.9151	29.153	29.1311	28.7946	21.7399	21.4727	21.9276	21.6178	20.2622
Relative expression ratio
R-	1	1	1	1	1	1	1	1	1	1	circRNA vs mRNA
R+	0.789407	0.706995	0.62495	0.6345	0.8012	0.095161	0.154525	0.083552	0.1034	0.1821	6.22893e-07
1-i	cytoplasm			nuclear
GAPDH	76.1728	83.1103	72.9887	23.8272	16.8897	27.0113
U6	20.2281	25.1172	26.9012	79.7719	74.8828	73.0988
circ_cdc42	65.2731	72.1123	63.2432	34.7269	27.8877	36.7568
Cdc42 mRNA	55.8919	45.0139	54.3112	44.1081	54.9861	45.6888
1-j	AMs				Neutr				CD4+T				NK
GAPDH	15.42	15.71	15.42	15.35	14.18	14.16	14.14	14.24	14.27	14.65	14.78	14.58	15.39	15.34	15	15.23
circ_cdc42	28.21	28.35	28.48	28.42	29.5	29.36	29.46	29.26	29.2	29.66	29.08	29.38	29.42	28.61	28.78	29.42
Relative RNA expression	AMs	Neutr	CD4+T	NK			P value
	1.1134	0.1856	0.2994	0.409	AMs vs. Neutr		0.0001
	1.0105	0.2045	0.2176	0.717	AMs vs. CD4+T		0.0001
	0.9234	0.1908	0.3253	0.6373	AMs vs. NK		0.0001
	0.9626	0.2192	0.2643	0.409

## Sheet: Figure2
2-b						P value
Vector	1.81096	2.27351	2.92114			vs vector
IRES	8.7544	9.8901	5.892		**	0.0022
mutant	3.9096	3.5176	4.10668		ns	0.3038
2-d
2-e
	NC			OE			ATG-DEL			165aa
GAPDH	14.25	14.08	14.2	14.95	14.91	14.59	14.51	15.13	13.91	13.93	14.92	14.05
circ_cdc42	31.93	31.77	32.43	29.31	29.4	29.17	29.12	29.91	28.25	31.41	32.51	31.82
Relative circCDC42 expression	1.13813	1.13027	0.777366	11.3661	10.3867	9.75855	9.55772	8.49531	11.5248	1.30737	1.21139	1.06929
P value (vs NC)
OE	<0.0001
ATG-DEL	<0.0001
165aa	0.9939

## Sheet: Figure3
3-a							3-c	Cytokine (ng/ml)
								siNC					SI-1					siNC KP					SI-1 KP
							TNF-α	0.374375	0.180938	0.155625	0.209375	0.199961	0.31625	0.270938	0.19875	0.247188	0.249981	3.37812	3.75062	4.42781	2.55719	3.20225	0.990938	1.26219	1.30688	1.28781	1.32357
							IL-6	0.173889	0.139444	0.148889	0.233611	0.152381	0.173056	0.168611	0.141389	0.168056	0.203334	1.74861	2.10111	1.42722	1.88111	1.89333	0.866944	0.854167	0.759722	0.662222	0.913361
							TNF-α					IL-6
							siNC vs. SI-1		ns	0.8495		siNC vs. SI-1		ns	0.9942
							siNC vs. siNC KP		****	<0.0001		siNC vs. siNC KP		****	<0.0001
							siNC vs. SI-1 KP		****	<0.0001		siNC vs. SI-1 KP		***	0.0007
							SI-1 vs. siNC KP		****	<0.0001		SI-1 vs. siNC KP		****	<0.0001
							SI-1 vs. SI-1 KP		****	<0.0001		SI-1 vs. SI-1 KP		***	0.0007
							siNC KP vs. SI-1 KP		****	<0.0001		siNC KP vs. SI-1 KP		****	<0.0001
								EV					OE					EVKP					OEKP
								0.337188	0.311875	0.257813	0.245625	0.199961	0.250625	0.287813	0.202188	0.275313	0.249981	1.97656	2.13781	2.51313	2.38875	3.20225	3.99094	3.735	3.38281	3.12594	3.23565
								0.186667	0.158333	0.197778	0.136944	0.152381	0.139722	0.170556	0.119722	0.118889	0.203334	1.70389	1.63139	1.76722	1.40194	1.89333	2.915	2.96167	3.18056	2.9575	2.13361
							TNF-α			P value		IL-6			P value
							EV vs. OE		ns	0.9996		EV vs. OE		ns	0.9997
							EV vs. EVKP		****	<0.0001		EV vs. EVKP		****	<0.0001
							EV vs. OEKP		****	<0.0001		EV vs. OEKP		****	<0.0001
							OE vs. EVKP		****	<0.0001		OE vs. EVKP		****	<0.0001
							OE vs. OEKP		****	<0.0001		OE vs. OEKP		****	<0.0001
							EVKP vs. OEKP		****	<0.0001		EVKP vs. OEKP		****	<0.0001
							3-e	LDH release (%)
								si-nc				si-cdc42
								9.15448	12.9325	11.2019	8.48184	12.5987	9.58133	12.7063	8.54313
							c	21.3684	23.7468	19.7298	19.1899	15.2239	12.0287	14.1852	13.8113
							kp
										P value
							c:si-nc vs. c:si-cdc42		ns	0.9998
3-b	Cell viability (%)						c:si-nc vs. k:si-nc		****	<0.0001
	si-NC	SI-1	si-NC+KP	si-circCDC42-1+KP		P value	c:si-nc vs. k:si-cdc42		ns	0.1562
	107.08	99.374	42.979	80.8229	si-NC vs. si-NC+KP	<0.0001	c:si-cdc42 vs. k:si-nc		****	<0.0001
	98.4744	95.4231	55.1059	82.3621	si-NC+KP vs. si-circCDC42+KP	0.0029	c:si-cdc42 vs. k:si-cdc42		ns	0.2593
	87.4456	103.316	54.0169	87.4201			k:si-nc vs. k:si-cdc42		**	0.0011
	90.2113	108.204	60.2331	60.2091				ev				oe
	110.813	94.33	51.3434	75.4798			c	12.1419	9.38207	9.63485	8.94499	13.6437	12.0722	11.0191	10.0156
	EV	OE-circCDC42	EV+KP	OE-circCDC42+KP		P value	kp	21.7289	23.4021	19.7684	25.2039	28.1783	31.083	29.2254	30.3782
	110.08	110.823	45.979	32.979	EV vs. EV+KP	<0.0001				P value
	98.4744	93.3621	50.1059	30.1059	EV+KP vs. OE-circCDC42+KP	0.033	c:ev vs. c:oe		ns	0.7199
	87.4456	72.4201	54.0169	34.3159			c:ev vs. k:ev		****	<0.0001
	93.465	80.56	56.356	40.233			c:ev vs. k:oe		****	<0.0001
	107.575	90.12	50.12	30.13			c:oe vs. k:ev		****	<0.0001
							c:oe vs. k:oe		****	<0.0001
							k:ev vs. k:oe		***	0.0004
3-f
3-g	IL-1β (ng/mL)
	SI-NC				SI-1
c	0.182041	0.137143	0.156939	0.125102	0.139388	0.182041	0.190816	0.086122
kp	2.01653	1.87816	2.1302	2.57714	0.491633	0.659184	0.594286	0.46
			P value
C:SI-NC vs. C:SI-1		ns	>0.9999
C:SI-NC vs. KP:SI-NC		****	<0.0001
C:SI-NC vs. KP:SI-1		*	0.0244
C:SI-1 vs. KP:SI-NC		****	<0.0001
C:SI-1 vs. KP:SI-1		*	0.0241
KP:SI-NC vs. KP:SI-1		****	<0.0001
	EV				OE
c	0.188571	0.124898	0.171224	0.192245	0.192857	0.194286	0.187959	0.337143
kp	1.96163	2.01898	1.33449	1.5349	3.25755	3.12674	2.62959	2.34633
			P value
C:EV vs. C:OE		ns	0.9897
C:EV vs. KP:EV		****	<0.0001
C:EV vs. KP:OE		****	<0.0001
C:OE vs. KP:EV		****	<0.0001
C:OE vs. KP:OE		****	<0.0001
KP:EV vs. KP:OE		***	0.0004

## Sheet: Figure4
4-a
4-b	Cell viability (%)
	Vector					oe					ATG-mut					165aa
control	1.0035	0.9929	0.9735	1.1221	0.9589	0.9487	0.8921	0.9226	0.9645	0.9012	1.0922	0.9534	0.8962	0.9022	0.8092	0.9654	1.0061	0.866	0.8994	0.9233
KP	0.5016	0.5732	0.5212	0.5789	0.4921	0.3742	0.2939	0.3183	0.3352	0.31309	0.5322	0.6621	0.4912	0.5222	0.4491	0.3543	0.3983	0.3651	0.4011	0.2673
		P value
control:Vector vs. control:oe		0.6768
control:Vector vs. control:ATG-mut		0.7719
control:Vector vs. control:165aa		0.7974
control:Vector vs. KP:Vector		<0.0001
KP:Vector vs. KP:oe		0.0003
KP:Vector vs. KP:ATG-del		>0.9999
KP:Vector vs. KP:165aa		0.0025
KP:oe vs. KP:ATG-del		0.0003
KP:oe vs. KP:165aa		>0.9999
KP:ATG-del vs. KP:165aa		0.0029
4-d	LDH release (%)
	EV				OE				ATG-DEL				165 AA
c	10.1419	13.3821	14.6349	9.94499	14.6437	12.0722	11.0191	10.0156	11.6602	12.1888	12.4279	9.03145	11.6889	12.301	10.1292	10.7396
kp	18.1677	19.2973	17.3188	21.32	29.9837	25.7837	27.7374	21.0848	12.1115	13.1261	13.8965	19.8987	25.8908	30.9662	28.0621	29.0327
			P value
C:EV vs. C:OE		ns	>0.9999
C:EV vs. C:ATG-DEL		ns	0.9999
C:EV vs. C:165 AA		ns	0.9997
C:EV vs. KP:EV		**	0.0085
KP:EV vs. KP:OE		**	0.0072
KP:EV vs. KP:ATG-DEL		ns	0.2456
KP:EV vs. KP:165 AA		***	0.0003
KP:OE vs. KP:ATG-DEL		***	0.0003
KP:OE vs. KP:165 AA		ns	0.8631
KP:ATG-DEL vs. KP:165 AA		****	<0.0001
4-e
4-f	IL-1β (ng/ml)
	EV					OE					ATG					165
c	0.115173	0.135294	0.19373	0.59422	0.26352	0.27536	0.154643	0.22498	0.66538	0.245221	0.214278	0.10547	0.115173	0.22554	0.49987	0.87288	0.164221	0.19514	0.10221	0.16223
kp	0.963718	0.830024	1.27348	1.90267	1.67852	2.25218	1.71956	1.62078	2.50334	2.10492	1.85701	0.933527	0.956672	0.96231	0.90389	2.22513	1.75219	1.85999	1.67356	2.40334
			P value
c:EV vs. c:OE		ns	>0.9999
c:EV vs. c:ATG		ns	>0.9999
c:EV vs. c:165		ns	>0.9999
c:EV vs. kp:EV		***	0.0003
kp:EV vs. kp:OE		*	0.0378
kp:OE vs. kp:ATG		**	0.0022
kp:ATG vs. kp:165		**	0.0049

## Sheet: Figure5
5-c						5-e
5-f									5-g
	vector			OE						si-NC			si-circCDC42
cdc42/dock8	1.084	1.262	1.341	0.525	0.52	0.601			cdc42/dock8	0.75	0.905	1.046	1.3	1.27	1.628
P value	0.0079								P value	0.0179

## Sheet: Figure6
6-a
6-b	Cell viability (%)
	EV	OE	EV+KP	OE+KP	OE+KP+COL10	OE+KP+COL50	OE+KP+COL250
	98.21	91.19	37.79	25.31	40.57	77.91	81.39
	104.62	101.16	45.33	28.69	44.47	81.82	92.22
	97.17	96.3	39.51	30.59	51.06	79.72	92.46
	110.7	89.11	50.11	34.32	49.22	81.19	82.34
	98.12	92.03	41.22	32.21	43.21	84.13	89.22
		P value
EV vs. EV+KP		<0.0001
EV+KP vs. oe+KP		0.0027
OE+KP vs. OE+KP+COL10		0.0002
OE+KP vs. OE+KP+COL50		<0.0001
OE+KP vs. OE+KP+COL100		<0.0001
OE+KP+COL10 vs. OE+KP+COL50		<0.0001
OE+KP+COL10 vs. OE+KP+COL250		<0.0001
6-c	Cytokine (ng/ml)
	EV					oe					EV+KP					OE+KP					OE+KP+COL250
TNF-α	0.397813	0.482187	0.425938	0.45332	0.33875	0.479063	0.435312	0.416563	0.35361	0.37221	1.65406	0.638438	1.53531	0.80241	1.6351	1.85719	4.0384	3.13219	3.3073	2.8983	0.766563	0.497812	0.841562	0.55289	1.19241
IL-6	0.155714	0.168413	0.431746	0.10332	0.8233	0.192222	0.588889	0.198571	0.10356	0.4231	0.656508	1.55762	0.880952	0.9031	1.598	2.45413	2.59222	2.22873	1.31958	2.10568	0.844603	0.795397	0.522381	0.80241	1.3278
TNF-α			P value		IL-6			P value
EV vs. oe		ns	>0.9999		EV vs. oe		ns	>0.9999
EV vs. EV+KP		*	0.0164		EV vs. EV+KP		*	0.0276
EV+KP vs. OE+KP		****	<0.0001		EV+KP vs. OE+KP		**	0.0021
OE+KP vs. OE+KP+COL250		****	<0.0001		OE+KP vs. OE+KP+COL250		****	<0.0001
6-e
6-f	IL-1β (ng/ml)
	EV					OE					evkp					OEKP					OEKP+COL
	0.575806	0.704839	0.409677	0.18356	0.26224	0.898387	0.608065	0.172581	0.10313	0.15987	1.55645	1.32048	0.646774	1.40278	2.54289	2.78339	2.61887	1.74677	3.18835	3.58529	1.88226	0.930645	1.30645	0.910531	0.619321
		Summary	Adjusted P Value
EV vs. OE		ns	>0.9999
EV vs. evkp		*	0.0395
evkp vs. OEKP		**	0.0082
OEKP vs. OEKP+COL		***	0.0006

## Sheet: Figure7
7-b	Survival (%)
	Hours	Si-1+kp	si-NC+KP	si-NC	Si-1
	0	6	6	6	6
	30		6
	33		5
	34	6
	48	5	3
	50		1
	72	4		6	6
P value	0.0293
P value summary	*
7-c	lung	CFU/gram (Log)				blood	CFU/mL (Log)
	siNC+KP2044	si-1+KP2044	P value				siNC+KP2044	si-1+KP2044	P value
	552000000	1440000	0.0016				510000	13000	0.0098
	124000000	2160000					870000	32000
	340000000	960000					1890000	9000
	260000000	3250000					310000	7000
	420000000	4900000					1210000	26000
7-d	Inflammation index
	siNC	Si-1
	9.33	4.33
	8	5
	9.667	4.667
	11.33	5.33
	10	6.33
P value 0.0001 P value summary ***
7-e	Wet/Dry weight
	siNC	circCDC42 -si RNA	sinc+KP	circCDC42 -si RNA+KP
	4.01	4.53	7.21	5.21
	3.78	3.94	6.93	4.81
	4.31	3.63	5.47	4.09
	P value
siNC vs. circCDC42 -si RNA	>0.9999
siNC vs. siNC+KP	0.0044
siNC+KP vs. circCDC42 -si RNA+KP	0.0252
7-g	Macrophage(×104 cells/mL)
	SINC			SI-1			SINCKP			SI-1KP
	5.8	7.5	5.8	7.1	5.4	7.5	28.9	15.9	17.6	12.8	9.1	10.9
			P value
SINC vs. SI-1		ns	0.9996
SINC vs. SINCKP		**	0.0064
SINCKP vs. SI-1KP		*	0.0473
	Lymphocyte(×104 cells/mL)
	SINC			SI-1			SINCKP			SI-1KP
	2.7	3.3	3.5	3.9	3.9	4.7	35.5	48.5	32.6	27.4	32.6	25.3
			P value
SINC vs. SI-1		ns	0.9915
SINC vs. SINCKP		****	<0.0001
SINCKP vs. SI-1KP		*	0.0293
	PMN (×104 cells/mL)
	SINC			SI-1			SINCKP			SI-1KP
	0.9	0.6	0.5	0.5	0.4	0.3	72.5	84.6	76.8	58.5	46.3	51.1
			P value
SINC vs. SI-1		ns	0.9998
SINC vs. SINCKP		****	<0.0001
SINCKP vs. SI-1KP		***	0.0004
7-h

## Sheet: FigureS1
S1-d
	brain			lung			liver			spleen			kidney
Gapdh	15.7188	15.7909	15.9227	16.1628	17.4559	17.0898	19.8297	19.8282	19.9057	16.9736	17.0166	17.1005	14.0238	14.1015	14.3788
Cdc42	26.8654	26.7726	26.2391	24.8473	26.2121	26.2224	30.6436	30.9414	31.1592	26.8956	26.3904	26.579	27.1934	27.3909	26.9998
Relative circCDC42 expression					P value
brain	0.7946	0.890779	1.4128		vs brain
lung	4.37854	4.17159	3.21088		0.0001
liver	1.00071	0.813224	0.737857		0.9601
spllen	1.85697	2.71533	2.52507		0.0134
kidney	0.195507	0.179932	0.285968		0.1394
S1-e
	CTRL			KP
brain-GAPDH	15.42	14.77	16.25	17.25	17.09	17.36
brain-Cdc42	28.19	28.66	28.78	28.69	28.02	28.15
lung-GAPDH	16.57	16.46	17.79	16.58	17.27	18.09
lung-Cdc42	29.42	28.77	30.05	26.87	27.19	26.97
liver-GAPDH	19.2	19.19	19.98	18.35	19.06	19.67
liver-Cdc42	29.23	29.79	29.78	29.35	29.28	29.48
spleen-GAPDH	16.04	16.56	15.91	19.24	19.56	19.76
spleen-Cdc42	28.12	28.55	28.18	30.79	31.38	32.1
kidney-GAPDH	16.76	16.82	16.77	16.16	17.44	17.92
kidney-Cdc42	28.47	28.02	27.7	28.47	28.14	28.42
Relative circCDC42 expression
	CTRL			kp			c vs kp	P value
brain	1.2775	0.9223	0.8487	3.0455	4.8456	4.428		0.0053
lung	0.9094	1.057	1.0659	7.0128	7.5162	6.0629		0.0088
liver	1.2924	0.8766	0.8827	1.1434	1.2426	1.0892		0.3846
spleen	1.1199	0.8312	1.0743	1.7942	1.192	0.7236		0.5184
kidney	0.9504	1.2983	0.8104	1.2454	0.9977	1.0257		0.6933
S1-f	CTRL			KP
AMs-GAPDH	14.76	15.72	14.88	15.29	15.06	15.98
AMs-Cdc42	29.22	29.89	28.72	28.41	28.19	28.08
NK-GAPDH	13.11	14.65	13.08	13.31	13.66	14.34
NK-Cdc42	30.15	31.79	31.19	30.07	31.7	31.21
T-GAPDH	13.1	12.48	13.14	13.3	13.03	11.82
T-Cdc42	31.12	31.16	31.11	30.47	30.89	30.19
Netru-GAPDH	13.54	13.35	13.53	12.68	13.28	13.32
Netru-Cdc42	31.54	31.8	31.33	30.53	30.85	30.79
	AMs			NK			T cell			Netru
C	0.797975	0.975637	1.22639	1.24515	1.16176	0.593088	1.12438	0.711594	1.16403	1.0414	0.762348	1.19625
KP	2.05148	2.03731	4.16024	1.51185	0.622574	1.40086	2.02669	1.28265	0.90697	1.17978	1.40301	1.50371
c - kp	Summary	P Value
AMs	**	0.0052
NK	ns	0.9908
T cell	ns	0.8424
Netru	ns	0.8884
S1-g
	C			KP			E.coli			PAO			S.a
G	16.7312	16.7503	17.377	18.9303	18.6527	17.5757	18.6736	17.9987	18.6291	18.6736	17.9987	18.6291	17.8432	17.7724	18.2293
Cdc42	26.3002	26.2214	26.318	26.3242	25.9693	25.018	26.4087	25.8265	26.2306	26.46	25.7269	26.4025	26.3763	26.4372	26.2834
C	0.845653	0.90491	1.30678			P value
kp	3.81869	4.02888	3.69276		C vs. KP	5.09037e-10
E.coli	3.01428	2.82675	3.30685		KP vs. E.coli	0.0272
PAO1	2.90906	3.02874	2.93548		KP vs. PAO	0.0142
S.aureus	1.73373	1.58238	2.41636		KP vs. S.a	3.51491e-09

## Sheet: FigureS2
S2-b	CDC42-165aa relative expression					Relative circCDC42 expression
	AMs			P value		MH-S			P value
ctrl	1.23475	0.795218	0.970036	0.0191		0.430858	0.709166	1.85998	0.0211
kp	2.9699	2.65424	1.75922			3.06838	2.77439	4.33747
S2-c													P value
	NC			OE			ATG			165AA			vs EV
Gapdh	14.25	14.08	14.2	14.95	14.91	14.59	14.51	15.13	13.91	13.93	14.92	14.05	0.9996
CDC42 mRNA	17.93	18.07	17.55	18.09	18.72	18.69	17.91	19.04	17.08	17.31	18.08	17.69	0.8665
CDC42 mRNA relative expression	0.99539	0.802923	1.25122	1.44727	0.909618	0.743979	1.2086	0.848704	1.41748	1.22547	1.42734	1.02337	0.6941
S2-e	gapdh			circCDC42				S2-d
0h	13.18	13.16	13.06	26.34	26.33	26.05
2h	12.71	12.88	13.05	25.7	25.88	25.7
4h	12.16	12.8	12.79	24.51	24.42	24.33
8h	13.54	13.85	13.95	25.9	25.56	25.35
12h	18.4	18.75	18.9	30.51	31.15	31.5
Relative circCDC42 expression	0h	2	4	8	12
	0.933033	1.21982	2.26577	1.9816	2.42839
	0.939523	1.07674	2.41162	2.50822	1.55833
	1.14076	1.21982	2.56685	2.90123	1.22264
P value
	0 vs. 2	ns	0.9763
	0 vs. 4	**	0.005
	0 vs. 8	**	0.0039
	0 vs. 12	ns	0.1667
S2-f
								S2-g	Cell viability (%)
									0	2	4	8	12
									1.01535	0.910088	0.553566	0.431579	0.280702
									0.962719	0.823246	0.607891	0.400877	0.348684
									1.03947	0.949561	0.478604	0.459211	0.321053
									0.997807	0.866228	0.480728	0.412719	0.242105
											P value
									0 vs. 2	ns	0.0936
									0 vs. 4	****	4.56796e-09
									4 vs. 8	*	0.045
									8 vs. 12	*	0.028
								S2-h

## Sheet: FigureS3
S3-a
	nc			si-1			si-3
GAPDH	15.9458	14.9716	14.4608	14.2114	15.2647	14.2998	15.5433	15.4018	16.412
Circ-cdc42	29.6648	28.7519	28.2607	29.2395	30.0639	28.9055	28.9485	29.3434	30.7515
Cdc42 mRNA	19.8564	18.9538	18.6916	18.1226	19.44	18.5504	18.0456	19.4787	18.6354
Relative expression	C			SI-1			SI-3
Circ-cdc42	1.0333	0.9904	0.9771	0.417	0.4887	0.5593	1.2845	0.8856	0.674
Cdc42 mRNA	1.0971	1.0393	0.8768	1.0942	0.9123	0.8654	1.1543	0.8871	0.8154
Circ-cdc42	P value	Cdc42 mRNA	P value
C vs. SI-1	0.0064	C vs. SI-1	0.9343
C vs. SI-3	0.9205	C vs. SI-3	0.9202
SI-1 vs. SI-3	0.0127	SI-1 vs. SI-3	0.9992
S3-b
	ev			oe
GAPDH	14.9249	14.9801	15.9655	15.3821	15.938	16.3514
Circ-cdc42	28.3172	28.2963	29.3171	24.7061	25.4061	25.6595
Cdc42 mRNA	19.8313	20.0102	20.5041	19.6812	20.9354	21.6341
	EV			OE
circ-CDC42	0.9508	0.9912	1.0611	16.3292	14.7767	16.5101
Cdc42 mRNA	0.9232	0.8675	1.2485	1.4733	0.9098	0.746
EV - OE	P value
circ-CDC42	5.14346e-10
Cdc42 mRNA	0.9971
S3-c	EV	circCDC42-OE	EV+KP	circCDC42-OE+KP		siNC	Si-1	SINC+KP	si-1+KP
	1	1.45553	1.97035	2.86782		1	1.25877	1.93423	1.31461
	1	1.3627	1.85037	2.21006		1	0.939602	1.60625	1.00578
	1	1.03228	2.09509	2.98743		1	1.32325	2.45173	1.44581
	P value						P value
EV vs. EV+KP	0.0055					siNC vs. SINC+KP	0.0071
EV+KP vs. circCDC42-OE+KP	0.0293					SINC+KP vs. si-1+KP	0.0346
S3-e	PI+ cells (%)
	EV				oe
c	4.15	6.13	5.31	4.51	4.57	3.9	5.32	6.07
kp	35.75	37.99	39.54	35.3	45.27	44.57	43.91	41.75
		P value
c:EV vs. c:oe	ns	>0.9999
c:EV vs. k:EV	****	4.88314e-11
k:EV vs. k:oe	***	0.0001
	Annexin-V+/PI- cells (%)
	EV				oe
c	1.07	1.83	1.74	0.98	0.98	1	1.82	2.05
kp	2.3	3.15	2.56	2.72	4.64	3.41	3.26	4.26
		P value
c:EV vs. c:oe	ns	>0.9999
c:EV vs. k:EV	*	0.0264
k:EV vs. k:oe	*	0.037
S3-g
	siNC			SI-1			EV			OE
% pyroptotic cells	33.3	21.6	29.8	13.3	15	11.1	33.3	29.6	36.6	51.4	46.2	43.7
	P value
siNC vs. SI-1	0.0087
EV vs. OE	0.0136
S3-h
	SINC			SI-1			SINC KP			si-1+kp
caspase1	1	1	1	1.00704	1.21817	1.10927	2.26153	1.91928	2.51028	1.52734	1.32764	1.80386
GSDMD	1	1	1	1.21023	1.01234	1.2	2.98736	1.98273	1.45771	1.28374	1.16827	1.44123
IL-1b	1	1	1	0.812919	1.16415	1.19373	1.52314	1.82731	1.45169	1.24211	1.01363	1.14222
caspase1	P value		GSDMD	P value		IL-1b	P value
SINC vs. SINC KP	<0.0001		SINC vs. SINC KP	<0.0001		SINC vs. SINC KP	0.0124
SINC KP vs. si-1+kp	0.0055		SINC KP vs. si-1+kp	0.0009		SINC KP vs. si-1+kp	0.0459
	EV			OE			EV KP			OE+kp
caspase1	1	1	1	1.00312	1.11234	1.20927	1.96153	1.42342	2.51028	2.52734	2.32764	2.80386
GSDMD	1	1	1	1.21023	1.01234	1.2	1.88736	2.88273	1.45771	2.92837	2.16827	2.84123
IL-1b	1	1	1	0.92134	1.12145	1.09921	1.92314	1.42731	1.55169	2.54211	2.81363	1.94222
caspase1	P value		GSDMD	P value		IL-1b	P value
EV vs. EV KP	0.0018		EV vs. EV KP	0.0007		EV vs. EV KP	0.03
EV KP vs. OE+kp	0.0429		EV KP vs. OE+kp	0.049		EV KP vs. OE+kp	0.0078

[truncated: 4 more sheets: FigureS4 , FigureS5, FigureS6, FigureS7]
